# Supplementary material for: Impact of Rehabilitation on Physical and Neuropsychological Health of Patients Who Acquired COVID-19 in the Workplace
Source: Int J Environ Res Public Health. 2023 Jan 13;20(2):1468. doi: 10.3390/ijerph20021468 (PMC9864141; doi:10.3390/ijerph20021468)
Supplement: Supplementary file 1 [file ijerph-20-01468-s001.zip]

Archive with 1 entries (1 files):
- ijerph-2136482-supplementary.pdf
